# Supplementary material for: IMM-BCP-01, a patient-derived anti-SARS-CoV-2 antibody cocktail, is active across variants of concern including Omicron BA.1 and BA.2
Source: Sci Immunol. 2022 Jun 30:eabl9943. doi: 10.1126/sciimmunol.abl9943 (PMC9273042; doi:10.1126/sciimmunol.abl9943)
Supplement: Supplementary file 2 — Table S2 [file sciimmunol.abl9943_table_s2.xlsx]

## Sheet: Table 1 raw data
Sample ID's	Variant	Spot count replicate	Column number													Sample ID	Virus Type	Reduction point (%)			Titer unit
			1	2	3	4	5	6	7	8	9	10	11	12				0.5	0.8	0.9
IMM20184	B1.351 (Beta) strain SARS-CoV-2	#1	7.37927	28.7192	59.5657	73.6357	77.2952	78.1659	78.0707	82.472	78.8713	82.4306	78.118	0.644898		IMM20184	B1.351 (Beta) strain SARS-CoV-2	80.9669	247.977	392.97	nM
		#2	8.74391	26.2961	46.9442	73.3761	76.2431	77.9504	73.843	72.7899	73.2189	77.7818	72.8467	0.439223		IMM20190	B1.351 (Beta) strain SARS-CoV-2	>393.7	>393.7	>393.7	nM
		#3	7.69638	27.1293	54.7679	67.0721	75.6491	72.4946	74.065	76.4654	80.5983	80.5919	77.8439	0.52749		IMM20253	B1.351 (Beta) strain SARS-CoV-2	155.424	>393.7	>393.7	nM
		#4	9.42604	24.8742	59.5198	66.5088	75.0087	74.1299	79.3261	77.297	76.4112	70.8106	75.7827	0.842619		Combo (184 / 190 / 253)	B1.351 (Beta) strain SARS-CoV-2	21.1766	57.881	103.384	nM
IMM20190	B1.351 (Beta) strain SARS-CoV-2	#1	89.604	87.3522	74.6762	79.3092	80.7791	77.6066	79.1798	84.1847	78.5054	79.5707	77.7814	0.585209
		#2	88.632	87.1749	80.847	79.6119	77.8461	72.7433	73.703	80.5046	71.5877	77.8461	82.0872	0.663691
		#3	85.5825	87.8505	82.7021	79.2147	72.8231	77.2812	68.3761	73.4291	75.1426	75.7478	76.9234	1.2848
		#4	91.3304	86.9315	83.5763	81.9428	82.0037	78.6686	79.6138	79.7523	82.704	79.23	76.3932	0.472447
IMM20253	B1.351 (Beta) strain SARS-CoV-2	#1	18.0863	51.2381	63.9509	71.0865	73.2344	76.0818	78.5223	78.5191	79.1224	79.152	79.2003	0.770966
		#2	15.3911	41.4231	64.6761	64.5555	73.0177	76.7488	66.8095	77.6734	77.0868	78.6023	82.1069	0.534176
		#3	16.7924	45.0578	66.4326	70.7209	71.8248	75.5393	78.7158	76.9753	68.0958	76.9941	81.2454	0.625895
		#4	17.7549	40.8946	64.9711	69.2653	66.5822	68.4224	75.7271	72.4555	77.9266	72.1827	77.6893	0.994304
Combo (184 / 190 / 253)	B1.351 (Beta) strain SARS-CoV-2	#1	1.7966	5.12429	19.9935	50.0135	65.5885	72.4605	74.1175	74.2186	72.9609	81.9419	79.5511	2.96096
		#2	1.52701	7.35976	21.5417	51.8023	69.6649	71.0424	75.8409	75.1612	74.8262	74.3866	67.3429	1.4324
		#3	1.73043	6.06384	20.6487	51.627	62.4881	73.0444	79.2099	78.5814	80.1628	73.759	81.877	1.35329		Sample ID	Virus Type	Reduction point (%)			Titer unit
		#4	1.63449	6.2729	20.9531	47.0681	66.7415	80.0676	81.6875	79.5409	78.4851	84.5102	71.2694	0.944892
IMM20184	P.1 (Gamma) strain SARS-CoV-2	#1	3.39837	12.8086	25.9842	38.2026	43.4539	54.8586	60.0595	67.0823	63.4447	62.1776	68.0705	0.505671		IMM20184	P.1 (Gamma) strain SARS-CoV-2	18.4364	96.6787	215.832	nM
		#2	2.47923	7.63486	17.2883	33.7329	41.1317	43.7492	54.9472	57.7891	66.7483	61.9696	63.0291	0.433451		IMM20190	P.1 (Gamma) strain SARS-CoV-2	>393.7	>393.7	>393.7	nM
		#3	2.54342	7.26694	20.6358	32.8518	35.237	42.6514	50.4096	51.3258	59.4216	51.6066	48.6256	0.386009		IMM20253	P.1 (Gamma) strain SARS-CoV-2	13.4408	90.0978	207.387	nM
		#4	2.77521	10.6084	18.4685	30.7507	44.486	37.894	44.2757	53.0055	57.261	53.0077	59.4194	0.173155		Combo (184 / 190 / 253)	P.1 (Gamma) strain SARS-CoV-2	4.19348	20.8418	37.5751	nM
IMM20190	P.1 (Gamma) strain SARS-CoV-2	#1	89.2765	75.1288	67.5803	53.0311	52.9418	46.824	52.2566	52.4711	50.0652	49.5467	53.5514	0.345466
		#2	87.4405	68.304	60.3294	48.649	51.2077	52.1823	53.4687	53.1002	44.0727	58.9891	56.3127	0.666155
		#3	88.0393	73.1461	63.3861	55.8618	57.2246	52.0268	54.9593	53.8517	47.704	53.909	52.5827	0.218205
		#4	81.1392	74.9787	61.3287	62.0782	58.0279	58.0945	43.453	50.3389	56.2701	57.3599	48.2514	1.05118
IMM20253	P.1 (Gamma) strain SARS-CoV-2	#1	3.31397	8.80507	17.6477	27.1635	40.9961	47.4855	48.1571	44.9597	60.1432	61.2516	55.2209	0.649334
		#2	1.98834	4.59456	18.4368	31.0124	34.0798	37.1221	31.3252	49.8028	51.4493	51.8474	52.2872	0.474348
		#3	3.95556	7.26672	17.0413	21.9322	34.4789	36.1991	48.7528	43.6529	47.5604	47.7109	49.2549	0.216796
		#4	3.99807	8.55428	17.595	23.0502	31.8802	35.0511	36.7162	48.2326	49.1614	49.4684	42.3183	0.373903
Combo (184 / 190 / 253)	P.1 (Gamma) strain SARS-CoV-2	#1	0.924549	0.963196	4.59751	17.1682	26.1413	33.3121	37.8623	39.9047	39.0282	51.9818	51.7998	0.612942
		#2	0.547972	0.505952	4.18383	10.8649	28.4789	34.6674	41.1377	43.8218	48.419	51.9694	43.4336	0.283876
		#3	0.609775	0.848464	3.33354	10.7659	20.3878	32.0292	46.642	49.119	45.1431	44.0692	59.1846	0.716834
		#4	0.821712	0.748934	4.71513	14.8079	20.0785	37.8953	42.6727	44.6237	44.9454	49.652	45.0718	0.575354
Sample ID's	Variant	Spot count replicate	Column number
			1	2	3	4	5	6	7	8	9	10	11	12
IMM20184	Alpha	#1	54	56	61	77	94	127	121	134	99	108	137	0
		#2	49	49	67	120	126	163	148	174	112	84	122	2		Antibody/combination	virus batch nr	virus type	WHO label	Pango lineage	IC50 (nM)	IC80 (nM)	IC90 (nM)
		#3	46	34	102	104	154	120	134	147	121	142	148	2		IMM20184	VC-210180028	SARS-CoV-2 (UK strain)	Alpha	B.1.1.7	43.3175	>393.7	>393.7
		#4	46	62	106	91	128	123	128	213	148	221	117	1		IMM20190	VC-210180028	SARS-CoV-2 (UK strain)	Alpha	B.1.1.7	2.66093	13.6661	>393.7
IMM20190	Alpha	#1	49	26	40	22	70	130	158	162	137	177	150	0		IMM20253	VC-210180028	SARS-CoV-2 (UK strain)	Alpha	B.1.1.7	1.37846	61.113	218.947
		#2	30	23	41	31	50	87	150	124	179	210	244	2		Combo 1 (IMM20184 / IMM20190)	VC-210180028	SARS-CoV-2 (UK strain)	Alpha	B.1.1.7	0.978096	3.603	6.62149
		#3	14	23	30	49	84	86	157	153	108	123	106	2		Combo 2 (IMM20184 / IMM20253)	VC-210180028	SARS-CoV-2 (UK strain)	Alpha	B.1.1.7	5.71795	21.0769	37.2841
		#4	37	30	22	28	48	104	157	174	137	137	170	0		Combo 3 (IMM20190 / IMM20253)	VC-210180028	SARS-CoV-2 (UK strain)	Alpha	B.1.1.7	0.851908	8.48853	16.6222
IMM20253	Alpha	#1	16	33	33	86	90	74	57	110	109	179	151	1		Combo 4 (IMM20184 / IMM20190 / IMM20253)	VC-210180028	SARS-CoV-2 (UK strain)	Alpha	B.1.1.7	0.441949	2.84601	5.7991
		#2	9	17	42	49	113	81	84	109	147	200	116	1
		#3	8	20	50	59	109	79	112	129	109	178	143	1
		#4	17	24	38	58	102	106	138	109	143	133	117	2
Combo 1 (184 / 190)	Alpha	#1	1	0	1	1	27	78	64	156	159	138	142	1
		#2	1	1	3	8	21	70	134	134	177	179	128	2
		#3	1	0	2	4	22	43	111	118	144	162	112	0
		#4	1	2	2	4	17	56	98	146	111	158	173	1
Combo 2 (184 / 253)	Alpha	#1	0	1	7	29	63	82	91	73	123	118	89	0
		#2	1	1	11	46	66	64	68	100	86	133	81	0
		#3	1	1	9	34	88	50	69	52	89	121	126	1
		#4	1	3	12	29	63	80	76	79	131	144	90	1		produced by			date		initials
Combo 3 (190 / 253)	Alpha	#1	0	3	3	10	37	58	62	56	118	153	127	2
		#2	0	1	10	10	39	58	59	110	158	127	109	1
		#3	1	3	10	10	36	61	66	94	94	120	147	1
		#4	2	1	7	26	37	44	81	79	101	83	110	0		checked by
Combo 4 (184 / 190 / 253)	Alpha	#1	1	2	0	1	14	30	56	118	97	97	68	4					date		initials
		#2	3	1	1	0	19	46	54	87	100	147	140	0
		#3	0	0	0	3	13	33	47	77	79	110	101	1
		#4	1	1	2	3	17	32	60	72	106	123	119	2
Sample ID's	Variant	Spot count replicate	Column number
			1	2	3	4	5	6	7	8	9	10	11	12
IMM20184	BavPat (D614G)	#1	8	114	229	304	446	371	372	396	340	502	437	3
		#2	13	76	221	308	421	410	454	457	519	528	508	1		Antibody/combination	virus batch nr	virus type	WHO label	Pango lineage	IC50 (nM)	IC80 (nM)	IC90 (nM)
		#3	13	100	174	332	384	478	482	543	450	384	427	0		IMM20184	VC-200180051	SARS-CoV-2 (BavPat-1)	n/a	n/a (wild type)	33.8069	125.557	235.942
		#4	13	78	221	387	573	529	453	387	564	469	540	2		IMM20190	VC-200180051	SARS-CoV-2 (BavPat-1)	n/a	n/a (wild type)	0.354794	1.42931	3.05681
IMM20190	BavPat (D614G)	#1	0	0	3	11	28	119	273	392	448	416	610	1		IMM20253	VC-200180051	SARS-CoV-2 (BavPat-1)	n/a	n/a (wild type)	39.3769	150.679	289.208
		#2	0	2	4	10	23	104	233	311	439	420	581	1		Combo 1 (IMM20184 / IMM20190)	VC-200180051	SARS-CoV-2 (BavPat-1)	n/a	n/a (wild type)	0.372112	1.41325	3.49824
		#3	0	2	3	9	42	83	263	357	417	404	528	1		Combo 2 (IMM20184 / IMM20253)	VC-200180051	SARS-CoV-2 (BavPat-1)	n/a	n/a (wild type)	3.88697	36.4209	78.4996
		#4	0	2	6	7	18	76	181	311	373	433	499	1		Combo 3 (IMM20190 / IMM20253)	VC-200180051	SARS-CoV-2 (BavPat-1)	n/a	n/a (wild type)	0.345902	1.2794	3.34493
IMM20253	BavPat (D614G)	#1	27	87	186	243	358	306	399	443	330	433	403	1		Combo 4 (IMM20184 / IMM20190 / IMM20253)	VC-200180051	SARS-CoV-2 (BavPat-1)	n/a	n/a (wild type)	0.244345	1.20114	2.81428
		#2	22	89	231	314	320	399	404	419	362	426	442	1
		#3	24	118	234	254	362	316	337	288	346	452	382	1
		#4	21	91	193	268	302	393	521	477	348	419	431	0
Combo 1 (184 / 190)	BavPat (D614G)	#1	0	4	1	6	23	68	126	280	302	353	433	0
		#2	0	1	1	8	24	62	212	228	268	339	384	0
		#3	2	0	1	0	28	63	150	287	389	427	309	0
		#4	1	0	1	7	33	71	133	264	314	334	412	1
Combo 2 (184 / 253)	BavPat (D614G)	#1	0	11	42	68	69	120	109	288	227	352	372	1
		#2	4	18	78	161	271	283	268	394	453	484	370	0
		#3	4	21	74	161	239	221	319	439	383	407	483	1
		#4	1	17	87	198	219	319	276	356	368	307	428	0
Combo 3 (190 / 253)	BavPat (D614G)	#1	1	0	3	9	29	52	114	248	291	293	338	2
		#2	1	1	1	4	20	58	100	184	221	328	341	0
		#3	2	0	1	12	30	60	134	282	194	224	377	1
		#4	1	2	2	7	20	61	124	319	174	412	338	2
Combo 4 (184 / 190 / 253)	BavPat (D614G)	#1	3	0	1	1	20	57	104	169	308	324	316	0
		#2	2	1	1	2	16	46	109	219	340	284	317	1
		#3	1	0	3	6	11	49	119	167	264	224	436	4
		#4	3	0	1	3	19	67	108	232	333	327	307	0

## Sheet: Table 3
		Repeat 1	IC50 (PFU, nM)
		Antibody Name	WA1/2020	Omicron BA.1
		IMM20184	84.2067	>1000
		IMM20253	34.2267	78.7867
		IMM20184/IMM20253	25.58	16.94
		Repeat 2	IC50 (PFU, nM)
		Antibody Name	WA1/2020	Omicron BA.1
		IMM20190/20184/IMM20253	0.8411	62.89
		Repeat 3	IC50 (PFU, nM)
		Antibody Name	WA1/2020	Omicron BA.1
		IMM20184	78.84	>1000
		IMM20253	20.33	30.26
		IMM20184/IMM20253	12.46	27.46
		Repeat 4	IC50 (PFU, nM)
		Antibody Name	Omicron BA.1	Omicron BA.2
		IMM20184	N/A	N/A
		IMM20253	35.49	28.29
		IMM20184/IMM20253	5.837	2.722
		AVERAGE	IC50 (PFU, nM)
		Antibody Name	WA1/2020	Omicron BA.1	Omicron BA.2
		IMM20184	81.5233	N/A	N/A
		IMM20253	27.2783	48.1789	28.29
		IMM20184/IMM20253	19.02	16.7457	2.722

## Sheet: Sup. Table 1
Normalized to Reference	pM	A352S	A475V	E406Q	E484K	E484Q	F486S	F490S	G339D, S371L, S373P, S375F, K417N, N440K, G446S, S477N, T478K, E484A, Q493R, G496S, Q498R, N501Y, Y505H	K417N	K417N, E484K, N501Y	K417T, E484K, N501Y	K444R	L452R	L452R, T478K	N439K	N440K	N501Y	Spike RBD (WT)	T478I	Y453F	A222V, D614G	D614G	E154K, L452R, E484Q, D614G, P681R	K417N, E484K, N501Y, D614G	Spike S1 (WT)	T19R, G142D, E156G, Δ157-158,L452R, T478K, D614G, P681R	Δ69-70, N501Y, D614G	Δ69-70, Y453F, D614G	Δ69-70, Δ144, Ν501Υ, Α570D, D614G, P681H
		RBD	RBD	RBD	RBD	RBD	RBD	RBD	RBD	RBD	RBD	RBD	RBD	RBD	RBD	RBD	RBD	RBD	RBD	RBD	RBD	S1	S1	S1	S1	S1	S1	S1	S1	S1
					SA	India		Peru	SA omicron	SA	SA	Brazil		India	India			UK	Wuhan		Denmark	Spain	all	India	SA	Wuhan	India	UK	Denmark	UK
					B.1.351 (beta)	B.1.617		lambda	B.1.1.529 (omicron)	B.1.351 (beta)	B.1.351 (beta)	P.1 (gamma)		B.1.617	B.1.617.2 (delta)			B.1.1.7 (alpha)	Reference		Mink		all	B.1.617	B.1.351 (beta)	Reference	B.1.617.2 (delta)	B.1.1.7 (alpha)	Mink	B.1.1.7 (alpha)
IMM20190	500	123.14	79.6143	90.7713	1.33609	127.245	136.116	129.234	0.241047	28.7879	0.123967	1.95592	144.256	135.537	105.462	114.601	130.457	54.8209	100	121.226	120.523	102.665	115.295	91.7643	55.759	100	106.76	42.6651	95.4809	32.5608
	250	111.846	73.6915	82.3691	125.22	90.6749	119.366	129.893	0.348944	26.8595	0.247934	-0.702479	131.116	124.752	77.3178	99.449	109.17	48.2094	89.6694	113.874	90.0826	95.2491	95.365	87.0642	41.4832	97.219	101.802	42.1669	92.4681	31.1703
	125	98.7603	62.1212	68.8705	97.562	67.3691	94.1598	116.288	-0.0780533	20.2479	-0.0688705	0.289256	108.444	98.8017	68.6298	60.8815	86.939	37.0523	67.0799	107.645	69.146	79.4902	75.5504	78.248	28.8644	78.9108	95.9719	29.7914	80.3013	18.4241
	62.5	81.1295	52.3416	47.7961	61.4738	46.9697	56.6253	95.904	-0.146924	16.9421	-0.495868	0.84022	68.5675	60.3168	52.3351	39.6694	54.5836	21.9008	43.1129	89.514	43.5262	54.5771	37.8911	59.6402	20.139	46.4658	73.2031	20.6721	58.7486	11.7034
	31.3	54.9587	33.1956	27.9614	38.8981	32.6722	36.7769	70.4926	0.328283	6.19835	0.371901	-0.0413223	42.7548	35.9917	38.5105	23.1405	34.9665	10.8815	24.7934	65.6304	21.4876	31.9815	22.7115	46.5668	13.8123	27.4623	56.1865	11.9003	31.6338	4.98262
	15.6	30.7163	17.3554	14.7383	22.438	18.7879	22.1074	48.6672	0.130854	3.58127	-0.151515	-0.509642	23.0303	21.4876	23.101	9.50413	17.6977	5.3719	13.7741	46.171	11.5702	16.1066	11.9351	27.2852	10.139	14.1367	40.1145	8.13441	20.394	1.3905
	7.8	16.2534	6.74931	6.47383	8.20937	13.719	10.7713	32.9818	-0.0757576	0.413223	0.509642	0.30303	10.1653	9.21488	13.3464	4.40771	12.307	3.30579	6.74931	30.7935	4.95868	8.69061	6.83662	19.271	7.53187	7.41599	25.9434	5.35342	9.73349	1.27462
	1	0	0	0	0	0	0	0	0	0	0	0	0	0	0	0	0	0	0	0	0	0	0	0	0	0	0	0	0	0
IMM20253	500	105.381	102.887	108.53	101.667	68.3202	88.5171	56.6565	76.1855	92.126	100.367	109.593	92.5328	92.9003	76.801	105.249	83.8391	98.8189	100	60.0388	107.743	94.8626	98.3274	68.0887	64.5998	100	80.3822	101.123	97.0131	98.4468
	250	100.131	101.312	101.837	94.685	91.3517	93.9633	59.4747	70.1465	79.9213	97.0604	104.764	93.1102	91.811	63.1891	95.8005	88.5905	84.6457	88.3202	68.0585	91.8635	84.9462	83.632	79.7502	82.8674	89.3668	81.767	103.286	85.1852	85.902
	125	82.4147	83.0709	82.021	85.1444	83.7402	87.1522	55.7688	61.3626	69.9475	95.6037	107.021	89.0814	82.4541	61.9581	77.5591	76.9343	69.2913	70.3412	67.4291	65.0919	76.9415	70.0119	65.9187	71.601	73.7157	66.1587	90.2867	64.0382	67.7419
	62.5	66.1417	67.7165	66.9291	68.8714	74.5932	75.9974	53.2898	45.7743	49.4751	75.9318	82.5197	74.4882	64.79	58.917	48.4252	65.5431	52.0997	53.6745	57.0332	48.1627	58.4229	47.3118	61.7922	65.6511	52.9271	60.7282	76.1888	51.4934	49.7013
	31.3	49.7375	44.6194	25.9843	46.5617	59.7244	54.5276	45.1293	29.2498	22.1785	56.9291	57.5591	54.9344	48.7795	43.3358	27.9528	43.4691	30.0525	36.2205	46.2391	22.8346	40.5018	30.8244	45.2314	54.9104	37.037	46.5274	57.3596	21.6249	28.9128
	15.6	25.9843	25.3281	25.0656	28.5302	42.0604	33.7927	30.1385	16.3058	19.8163	33.3202	35.7349	32.9921	29.895	28.8534	17.5853	26.5694	18.8976	15.748	36.3186	17.1916	23.2975	16.129	28.8107	34.6476	21.2664	35.0701	37.3835	19.2354	15.0538
	7.8	16.4042	16.1417	10.2362	16.3911	22.6772	19.8294	19.3961	9.34821	8.79265	18.6614	19.9213	18.6089	13.4777	16.1834	8.79265	13.7286	8.66142	13.2546	23.295	9.44882	12.5448	7.52688	19.0061	25.7348	12.3059	21.3724	25.0657	8.96057	8.8411
	1	0	0	0	0	0	0	0	0	0	0	0	0	0	0	0	0	0	0	0	0	0	0	0	0	0	0	0	0	0
IMM20184	500	104.673	105.874	111.348	114.446	80.0801	93.4846	57.9901	1.20605	101.736	111.802	129.172	101.883	73.8051	58.9919	100.534	88.9432	103.471	100	57.6399	100.401	114.683	119.577	56.3415	66.3095	100	64.6641	127.606	113.492	112.963
	250	98.3979	105.207	112.016	108.198	93.5247	98.9586	61.6047	1.2283	87.3164	107.664	113.939	101.923	78.7316	53.5449	89.8531	94.7238	99.0654	93.5915	60.507	85.8478	109.524	102.381	85.3073	85.9788	104.762	90.9845	122.579	105.688	97.3545
	125	89.3191	92.1228	90.5207	104.7	78.2109	90.8678	62.5888	0.947931	73.5648	98.2777	110.454	95.3271	71.5087	53.886	75.8344	87.323	86.1148	78.6382	56.7368	74.8999	90.3439	81.0847	89.6482	80.7143	93.1217	82.6743	105.767	82.8042	79.2328
	62.5	73.6983	71.8291	77.5701	75.3405	75.7677	79.3725	59.1296	1.13707	68.3578	86.2083	89.3591	82.7904	60.534	54.1541	56.0748	67.358	61.8158	57.1429	54.2147	53.271	72.4868	59.9206	75.7083	72.3545	66.5344	62.8555	87.0767	76.1905	54.7619
	31.3	51.1348	49.6662	45.9279	58.0774	63.4179	57.2497	47.0087	0.727637	31.2417	60.9746	69.1455	61.0814	47.1829	42.3952	30.3071	47.2594	34.713	33.1108	45.9126	37.1162	48.545	34.7884	61.1304	54.4841	42.5926	47.9415	68.1614	37.6984	34.9206
	15.6	32.0427	26.4352	29.6395	35.7677	41.8959	38.0908	32.7305	0.324878	24.9666	39.2523	41.4019	41.215	29.773	30.2552	19.0921	30.4355	22.6969	23.765	30.6616	21.3618	28.836	20.8995	37.8224	40.3439	25.5291	36.8186	45.0926	26.0582	16.7989
	7.8	19.3591	16.2884	16.8224	20.4005	27.8772	20.988	-1.33156	0.47174	12.6836	21.0547	24.7397	20.227	17.8104	18.7663	10.0134	17.2453	10.4139	14.2857	19.7327	11.8825	15.873	12.5661	24.2439	23.3995	15.4762	22.7009	25.4233	14.8148	10.1852
	1	0	0	0	0	0	0	0	0	0	0	0	0	0	0	0	0	0	0	0	0	0	0	0	0	0	0	0	0	0

## Sheet: Fig. 2B
no Rx		IMM20190/184/253 (0.25 mg ea)		IMM20190 (0.25 mg)		IMM20190/184 (0.25 mg ea)		IMM20190/253 (0.25 mg ea)		IMM20190 (0.25mg - Prophylaxis)
600000	500000	3000	2000	3000	4000	2000000	1000000	700000	800000	100	100
10000000	10000000	100	1000	3000000	2000000	20000	20000	20000	20000	10000	10000
200000	300000	1000000	1000000	6000000	5000000	600000	800000	1000000	1000000	100	100
681818	454545	4444	3667	1000	546	1091	727	2636	2909	100	100
1444444	1166667	1222	1556	40500	39000	1900	900	93636	100455	100	111
2000000	2000000	500	600	1222	889	2667	1778	1778	1000	2833333	2277778
2way ANOVA
Compare column means (main column effect)
Number of families	1
Number of comparisons per family	5
Alpha	0.05
Dunnett's multiple comparisons test	Mean Diff.	95.00% CI of diff.	Below threshold?	Summary	Adjusted P Value
no Rx vs. Group B	2017963	1780818 to 2255107	Yes	****	<0.0001
no Rx vs. IMM20190 (0.25 mg)	1104776	867632 to 1341921	Yes	****	<0.0001
no Rx vs. IMM20190/184 (0.25 mg ea)	2074868	1837723 to 2312012	Yes	****	<0.0001
no Rx vs. IMM20190/253 (0.25 mg ea)	2133755	1896611 to 2370899	Yes	****	<0.0001
no Rx vs. IMM20190/184/253 (0.25 mg ea)	2277449	2040304 to 2514593	Yes	****	<0.0001

## Sheet: Fig. 2C
	No Rx	IMM20190/184/253(1:1:1)	20190/184/253 (1:0.5:0.5)
	681000	8430	68100
	316000	3.16	4220
	208000	4220	3160
	681000	20000	4220
	2000000	3160	422000
	1470000	31600	316
One-way ANOVA
Number of families	1
Number of comparisons per family	2
Alpha	0.05
Dunnett's multiple comparisons test	Mean Diff.	95.00% CI of diff.	Below threshold?	Summary	Adjusted P Value
No Rx vs. IMM20190/184/253(1:1:1)	881431	296002 to 1466860	Yes	**	0.0043
No Rx vs. 20190/184/253 (1:0.5:0.5)	808997	223568 to 1394427	Yes	**	0.0079

## Sheet: Fig. 2D
	No Rx	0.1 mg ea
5704	677000
5720	1110000
5728	418000
5730	265000
5732	867000
5731	58500
5726	1060000
5710	430000
5719	926000
5709		164
5735 / 5741		159
5738		462
5703		1200
5712		114
5736		2780
5725		186
5733		505
5739		184
				Welch's t test
				Table Analyzed	Inoculation titer effect
				Column B	0.1 mg ea
				vs.	vs.
				Column A	No Rx
				Unpaired t test with Welch's correction
				P value	0.0008
				P value summary	***
				Significantly different (P < 0.05)?	Yes
				One- or two-tailed P value?	Two-tailed
				Welch-corrected t, df	t=5.210, df=8.000

## Sheet: Fig. 2E AND Fig. 2G
Please note that animals were dosed with either WA1/2020 (REF) variant or Beta SARS-CoV-2 variant.
Variant	WA1/2020					Beta
Test article	Vehicle	0.1 mg ea (0.3 mg total)	0.2 mg ea (0.6 mg total)	0.3 mg ea (0.9 mg total)		0.1 mg ea (0.3 mg total)	0.2 mg ea (0.6 mg total)	0.5 mg ea (1.5 mg total)	Vehicle
	685291	3119	1366	26584		10285	210062	5675	2323330
	4134241	3277061	3546	1419		1552211	933515	45704	3579356
	1099476	59406	21707	100		116865	139423	3169	3151261
		2694	565	100		4439	8431	100
		9241	2522	100		134146	179656	121951
		3633	3134	100		163619	16568	2759
Comparison to WA1/2020 variant-infected animals (WA1/2020 vehicle)
	One-way ANOVA
	Dunnett's multiple comparisons test	Mean Diff.	95.00% CI of diff.	Below threshold?	Summary	Adjusted P Value
	Vehicle vs. 0.1 mg ea (0.3 mg total)	1413810	-11459 to 2839080	No	ns	0.0525
	Vehicle vs. 0.2 mg ea (0.6 mg total)	1967529	542260 to 3392799	Yes	**	0.004
	Vehicle vs. 0.3 mg ea (0.9 mg total)	1968269	542999 to 3393538	Yes	**	0.004

## Sheet: Fig. 2F
Please note that animals were dosed with Alpha SARS-CoV-2 variant.
Variant	Alpha
Test article	Vehicle	0.1 mg ea (0.3 mg total)	0.3 mg ea (0.9 mg total)	0.5 mg ea (1.5 mg total)
	300942	13590	2455	95
	178092	9160	773	4476
	106927	3100	11390	98
	16492	1033	91	92
	437733	849	100	93
	181446
	One-way ANOVA
	Number of families	1
	Number of comparisons per family	3
	Alpha	0.05
	Dunnett's multiple comparisons test	Mean Diff.	95.00% CI of diff.	Below threshold?	Summary	Adjusted P Value
	Vehicle vs. 0.1 mg ea (0.3 mg total)	198059	72005 to 324113	Yes	**	0.0023
	Vehicle vs. 0.3 mg ea (0.9 mg total)	200644	74589 to 326698	Yes	**	0.002
	Vehicle vs. 0.5 mg ea (1.5 mg total)	202635	76580 to 328689	Yes	**	0.0018

## Sheet: Fig 2H
Please note that animals were dosed with Alpha SARS-CoV-2 variant.
Variant	Omicron BA.1
Test article	0.3 mg IMM20253	1 mg IMM20253	3 mg IMM20253	0.5 mg ea (IMM20253/184)	Vehicle
	100	100	2333	100	28409
	62500	22000	100	286	14250
	14750	13571	6700	200	35833
	1750	929	2167	909	43500
	727	100	100	250	137500
	15833	100	4083	286	4375
	Dunnett's multiple comparisons test	Mean Diff.	95.00% CI of diff.	Below threshold?	Summary	Adjusted P Value
	Vehicle vs. 0.3 mg IMM20253	28035	-4211 to 60280	No	ns	0.1084
	Vehicle vs. 1 mg IMM20253	37845	5599 to 70090	Yes	*	0.0161
	Vehicle vs. 3 mg IMM20253	41397	9152 to 73643	Yes	**	0.0074
	Vehicle vs. 0.5 mg ea (IMM20253/184)	43639	11394 to 75885	Yes	**	0.0045

## Sheet: Fig. 3A AND Table 2
Raw values for the pseudovirus neutralization assay (IMM20184/190/253)
	Ab concentration (nM)	Spike "REF"				D614G				B.1.1.7 (alpha)				B.1.351 (beta)				B.1.429 (epsilon)				P.1/P.2 (gamma)				B.1.617 (L452/E484Q)				B.1.617.2 (delta)				B.1.617.2.1 (delta plus)				C.37 (lambda)				B.1.621 (mu)
	66.6667	100.16	100.12	100.06	100.04	100.133	100.123	100.018	99.9984	100.18	100.21	99.98	100.07	94.98	93.32	93.6	95.28	100.17	100.16	100.04	100.04	89.52	87.15	89.9	92.87	100.097	100.097	99.5193	99.721	99.8331	100.071	99.9536	99.8827	100.1	100.13	99.95	99.76	100.08	100.1	99.97	99.97	99.84	99.16	99.79	99.38
	22.2222	99.97	100.03	99.98	99.99	100.037	99.984	100.075	99.9984	97.88	98.92	99.4	99.71	40.66	69.5	61.49	69.78	100.12	100.14	100.16	100.13	51	49.88	51	52.05	99.8151	99.9496	99.9092	100.138	100.053	100.074	100.01	99.8933	100.07	100.04	98.27	99.92	100.08	99.92	100	100.08	89.67	92.23	91.84	91.41
	7.40741	99.92	99.79	99.82	99.95	99.4514	99.7441	98.0214	98.746	76.36	86.53	74.65	76.22	59.81	53.09	23.83	28.56	100.01	99.97	100.02	100	40.34	25.27	28.92	27.64	95.7678	98.7797	99.3176	99.7882	99.4891	99.9323	100.025	99.8437	83.94	86.13	83.48	75.05	99.86	99.95	99.94	99.93	32.26	33.71	40.18	63.61
	2.46914	87.62	82.1	84.76	77.21	84.8114	86.1165	81.6396	87.3593	41.44	43.71	37.23	41.55	31.13	14.01	14.33	27.87	93.43	93.69	90.61	92.39	35.98	27.01	35.62	19.9	82.2677	80.1029	68.7945	75.1277	93.9931	94.1633	93.2024	97.9502	53.29	34.66	56.06	54.74	97.88	99.13	93.78	90.92	-2.95	19.59	17.47	17.61
	0.823045	55.29	25.06	47.28	33.96	61.2558	42.2396	38.0794	43.0746	24.59	8.77	21.83	12.42	17.53	11.54	-17.84	12.86	56.71	59.4	59.19	57.07	24.87	18.25	30.82	22.29	23.1444	39.9792	33.1216	33.7266	73.5127	65.1766	71.8426	65.2297	25.85	19.49	46.12	3.43	85.34	76.45	80.51	77.2	7.43	4.82	0.74	21.44
	0.274348	36.45	14.62	21.54	13.53	9.76862	33.4489	21.424	8.38667	18.19	2.6	12.2	-5.19	21.35	-2.34	-9.84	5.72	29.7	41.34	33.31	30.05	8.18	6.77	12.01	18.14	20.1997	37.7471	17.7928	4.29273	40.6716	21.8542	37.9946	29.8783	8.97	19.13	22.32	15.81	49.15	45.18	47.54	45.69	20.79	27.24	11.38	-9.77
	0.0914495	2.24	14.92	15.11	7.64	0.0181941	25.3347	3.57383	10.0517	24.94	6.52	1.94	-11.27	29.73	-4.08	11.4	10.96	33.17	30.02	7.64	13.08	22.35	4.64	18.33	11.24	-17.6919	-2.22872	-13.5505	4.06414	20.1841	11.0998	19.9501	5.53999	-9.59	12.93	33.13	26.88	25.77	31.8	22.25	11.14	1.97	3.4	16.62	12.31
	0.0304832	0.7	20.97	25.07	-9.04	15.1956	12.163	17.3214	-23.9308	22.59	17.29	7.6	-35.37	2.75	8.14	-0.05	31.65	8.44	14.29	-4.92	-7.8	30.04	-1.32	20.45	17.45	3.1229	-10.8612	8.82412	-31.1786	4.54363	-2.81388	-4.69669	11.192	16.67	0.71	5	-3.94	21.47	38.23	34.79	-14.31	-28.35	7.9	-3.82	4.88
	0.010161	-3.85	-12.28	3.54	-20.02	-6.57486	-9.88578	1.29458	-7.01631	-0.99	-5.85	5.95	10.21	1.2	16.36	-19.04	27.97	14.54	11.37	2.33	6.23	27.75	2.73	6.59	3.43	3.49939	-27.306	19.8232	-39.7976	-14.9511	-13.7562	-6.94472	1.02976	-0.61	4.9	26.09	13.38	20.43	29.76	16.7	20.98	12.85	28.27	10.36	-21
	Ab concentration (nM)	Zeta				Kappa
	200	100.25	100.12	100.04	100.2	100.09	100.03	100.03	99.98
	66.6667	100.25	100.2	99.97	100.25	99.97	100.04	100.09	100.09
	22.2222	99.86	100.04	99.97	100.12	99.79	99.95	98.38	96.72
	7.40741	96.09	98.58	94.04	98.87	93.93	88.84	92.97	94.59
	2.46914	65.6	62.41	73.52	33.23	51.45	64.99	64.55	41.43
	0.823045	44.69	17.64	28.51	25.08	25.93	27.8	35.43	9.12
	0.274348	46.97	23.17	28.15	38.48	19.18	26.07	24.55	24.66
	0.0914495	-21.47	0.63	-7.58	6.79	4.77	6.81	6.17	18.73
	0.0304832	21.88	24.35	-36.99	1.86	19.33	14.49	30.44	34.12

[truncated: 14 more sheets: Fig. 3B, Fig. 3C, Fig. 3E, Fig. 3F, Fig. 3G, Fig. 3H, Fig. 4A, Fig. 4B, Fig. 4C, Fig. 5 A, Sup. Fig 1K, Sup. Fig. 3A, Sup Fig. 3B-D, Sup. Fig 4]
